# Supplementary material for: Optimizing network propagation for multi-omics data integration
Source: PLoS Comput Biol. 2021 Nov 11;17(11):e1009161. doi: 10.1371/journal.pcbi.1009161 (PMC8664198; doi:10.1371/journal.pcbi.1009161)
Supplement: S1 Table — (XLSX) [file pcbi.1009161.s008.xlsx]

## Sheet: RNA_Brain
Ensembl_peptide_id

## Sheet: RNA_Liver
Ensembl_peptide_id

## Sheet: Protein_Brain
peptide_id

## Sheet: Protein_Liver
Ensembl_peptide_id
